# Supplementary material for: Comparative cognition in three understudied ungulate species: European bison, forest buffalos and giraffes
Source: Front Zool. 2021 Jun 22;18:30. doi: 10.1186/s12983-021-00417-w (PMC8218502; doi:10.1186/s12983-021-00417-w)
Supplement: Supplementary file 5 — Additional file 5. Dataset. [file 12983_2021_417_MOESM5_ESM.txt]

trial	Trial-number-within-each-task	subject	species	type	chosenside	correct
7	1	amarillo	bison	memory30s	l	1
5	1	elipse	bison	memory30s	r	0
5	1	filoctetes	bison	memory30s	r	0
6	1	sofa	bison	memory30s	l	1
5	1	verde	bison	memory30s	l	1
9	1	amarillo	bison	memory60s	r	1
7	1	elipse	bison	memory60s	l	1
7	1	filoctetes	bison	memory60s	l	1
8	1	sofa	bison	memory60s	r	0
7	1	verde	bison	memory60s	r	0
1	1	amarillo	bison	objperm	l	1
1	1	elipse	bison	objperm	l	0
1	1	filoctetes	bison	objperm	l	1
1	1	sofa	bison	objperm	l	1
1	1	verde	bison	objperm	l	1
3	1	amarillo	bison	olfactory	r	0
4	1	elipse	bison	olfactory	r	0
4	1	filoctetes	bison	olfactory	r	0
4	1	sofa	bison	olfactory	l	1
4	1	verde	bison	olfactory	l	1
6	1	amarillo	bison	shakeempty	l	1
11	1	elipse	bison	shakeempty	l	1
11	1	filoctetes	bison	shakeempty	l	1
10	1	sofa	bison	shakeempty	l	1
11	1	verde	bison	shakeempty	l	1
4	1	amarillo	bison	shakefull	l	0
3	1	elipse	bison	shakefull	l	0
3	1	filoctetes	bison	shakefull	r	0
3	1	sofa	bison	shakefull	l	1
3	1	verde	bison	shakefull	r	0
11	2	amarillo	bison	memory30s	r	1
9	2	elipse	bison	memory30s	l	0
9	2	filoctetes	bison	memory30s	r	1
11	2	sofa	bison	memory30s	l	0
9	2	verde	bison	memory30s	l	0
14	2	amarillo	bison	memory60s	r	0
13	2	elipse	bison	memory60s	r	1
13	2	filoctetes	bison	memory60s	r	1
14	2	sofa	bison	memory60s	l	0
13	2	verde	bison	memory60s	l	0
2	2	amarillo	bison	objperm	r	0
2	2	elipse	bison	objperm	l	1
2	2	filoctetes	bison	objperm	r	1
2	2	sofa	bison	objperm	r	1
2	2	verde	bison	objperm	r	1
5	2	amarillo	bison	olfactory	l	0
10	2	elipse	bison	olfactory	l	0
10	2	filoctetes	bison	olfactory	l	0
9	2	sofa	bison	olfactory	l	0
10	2	verde	bison	olfactory	l	1
15	2	amarillo	bison	shakeempty	l	1
19	2	elipse	bison	shakeempty	r	0
19	2	filoctetes	bison	shakeempty	l	1
19	2	sofa	bison	shakeempty	r	0
19	2	verde	bison	shakeempty	l	1
10	2	amarillo	bison	shakefull	r	1
6	2	elipse	bison	shakefull	r	1
6	2	filoctetes	bison	shakefull	r	1
7	2	sofa	bison	shakefull	l	0
6	2	verde	bison	shakefull	r	1
17	3	amarillo	bison	memory30s	l	0
15	3	elipse	bison	memory30s	r	1
15	3	filoctetes	bison	memory30s	r	1
15	3	sofa	bison	memory30s	r	1
15	3	verde	bison	memory30s	l	0
22	3	amarillo	bison	memory60s	l	1
18	3	elipse	bison	memory60s	r	0
18	3	filoctetes	bison	memory60s	r	0
18	3	sofa	bison	memory60s	l	1
18	3	verde	bison	memory60s	l	1
8	3	amarillo	bison	objperm	l	1
12	3	elipse	bison	objperm	l	1
8	3	filoctetes	bison	objperm	l	1
5	3	sofa	bison	objperm	l	1
8	3	verde	bison	objperm	l	1
12	3	amarillo	bison	olfactory	r	0
16	3	elipse	bison	olfactory	r	0
16	3	filoctetes	bison	olfactory	l	1
16	3	sofa	bison	olfactory	l	1
16	3	verde	bison	olfactory	l	1
21	3	amarillo	bison	shakeempty	r	0
23	3	elipse	bison	shakeempty	l	1
22	3	filoctetes	bison	shakeempty	r	0
24	3	sofa	bison	shakeempty	l	1
22	3	verde	bison	shakeempty	l	1
13	3	amarillo	bison	shakefull	l	0
8	3	elipse	bison	shakefull	l	1
14	3	filoctetes	bison	shakefull	r	1
13	3	sofa	bison	shakefull	l	0
14	3	verde	bison	shakefull	r	1
19	4	amarillo	bison	memory30s	r	1
21	4	elipse	bison	memory30s	l	0
20	4	filoctetes	bison	memory30s	r	1
20	4	sofa	bison	memory30s	l	0
20	4	verde	bison	memory30s	r	1
24	4	amarillo	bison	memory60s	l	1
24	4	elipse	bison	memory60s	l	1
23	4	filoctetes	bison	memory60s	r	0
23	4	sofa	bison	memory60s	l	1
23	4	verde	bison	memory60s	l	1
16	4	amarillo	bison	objperm	r	0
20	4	elipse	bison	objperm	l	1
12	4	filoctetes	bison	objperm	l	1
12	4	sofa	bison	objperm	r	1
12	4	verde	bison	objperm	l	1
25	4	amarillo	bison	olfactory	l	0
26	4	elipse	bison	olfactory	l	0
25	4	filoctetes	bison	olfactory	l	0
25	4	sofa	bison	olfactory	r	1
25	4	verde	bison	olfactory	l	0
27	4	amarillo	bison	shakeempty	l	1
28	4	elipse	bison	shakeempty	r	0
27	4	filoctetes	bison	shakeempty	l	1
27	4	sofa	bison	shakeempty	r	0
27	4	verde	bison	shakeempty	l	1
18	4	amarillo	bison	shakefull	r	1
14	4	elipse	bison	shakefull	r	1
17	4	filoctetes	bison	shakefull	r	1
17	4	sofa	bison	shakefull	r	1
17	4	verde	bison	shakefull	r	1
32	5	amarillo	bison	memory30s	r	0
33	5	elipse	bison	memory30s	l	1
32	5	filoctetes	bison	memory30s	r	0
32	5	sofa	bison	memory30s	r	0
32	5	verde	bison	memory30s	l	1
26	5	amarillo	bison	memory60s	l	0
27	5	elipse	bison	memory60s	r	1
26	5	filoctetes	bison	memory60s	l	0
26	5	sofa	bison	memory60s	r	1
26	5	verde	bison	memory60s	l	1
20	5	amarillo	bison	objperm	l	0
22	5	elipse	bison	objperm	l	1
21	5	filoctetes	bison	objperm	r	1
21	5	sofa	bison	objperm	r	0
21	5	verde	bison	objperm	l	0
28	5	amarillo	bison	olfactory	l	0
29	5	elipse	bison	olfactory	r	1
28	5	filoctetes	bison	olfactory	l	0
28	5	sofa	bison	olfactory	l	0
28	5	verde	bison	olfactory	l	0
39	5	amarillo	bison	shakeempty	l	0
40	5	elipse	bison	shakeempty	l	0
39	5	filoctetes	bison	shakeempty	r	1
39	5	sofa	bison	shakeempty	r	1
40	5	verde	bison	shakeempty	l	0
23	5	amarillo	bison	shakefull	l	1
17	5	elipse	bison	shakefull	l	0
24	5	filoctetes	bison	shakefull	l	1
22	5	sofa	bison	shakefull	r	0
24	5	verde	bison	shakefull	l	1
38	6	amarillo	bison	memory30s	l	1
38	6	elipse	bison	memory30s	l	1
38	6	filoctetes	bison	memory30s	r	0
38	6	sofa	bison	memory30s	r	0
38	6	verde	bison	memory30s	r	0
30	6	amarillo	bison	memory60s	l	0
31	6	elipse	bison	memory60s	l	0
30	6	filoctetes	bison	memory60s	l	0
30	6	sofa	bison	memory60s	l	0
30	6	verde	bison	memory60s	l	0
29	6	amarillo	bison	objperm	l	1
30	6	elipse	bison	objperm	l	0
29	6	filoctetes	bison	objperm	l	1
31	6	sofa	bison	objperm	l	1
29	6	verde	bison	objperm	l	1
33	6	amarillo	bison	olfactory	l	1
34	6	elipse	bison	olfactory	l	1
33	6	filoctetes	bison	olfactory	l	1
33	6	sofa	bison	olfactory	l	1
33	6	verde	bison	olfactory	r	0
41	6	amarillo	bison	shakeempty	l	1
42	6	elipse	bison	shakeempty	l	1
41	6	filoctetes	bison	shakeempty	r	0
43	6	sofa	bison	shakeempty	r	0
41	6	verde	bison	shakeempty	l	1
31	6	amarillo	bison	shakefull	l	0
25	6	elipse	bison	shakefull	l	1
31	6	filoctetes	bison	shakefull	l	0
29	6	sofa	bison	shakefull	r	1
31	6	verde	bison	shakefull	l	0
49	7	amarillo	bison	memory30s	l	1
48	7	elipse	bison	memory30s	l	1
49	7	filoctetes	bison	memory30s	l	1
49	7	sofa	bison	memory30s	l	1
50	7	verde	bison	memory30s	l	1
35	7	amarillo	bison	memory60s	l	0
39	7	elipse	bison	memory60s	l	0
36	7	filoctetes	bison	memory60s	l	0
35	7	sofa	bison	memory60s	r	1
35	7	verde	bison	memory60s	l	0
36	7	amarillo	bison	objperm	l	1
36	7	elipse	bison	objperm	l	0
35	7	filoctetes	bison	objperm	r	1
36	7	sofa	bison	objperm	r	0
36	7	verde	bison	objperm	l	1
40	7	amarillo	bison	olfactory	l	0
41	7	elipse	bison	olfactory	l	0
40	7	filoctetes	bison	olfactory	r	1
40	7	sofa	bison	olfactory	r	1
39	7	verde	bison	olfactory	l	0
46	7	amarillo	bison	shakeempty	r	1
45	7	elipse	bison	shakeempty	l	0
46	7	filoctetes	bison	shakeempty	l	0
46	7	sofa	bison	shakeempty	r	1
47	7	verde	bison	shakeempty	l	0
34	7	amarillo	bison	shakefull	l	1
32	7	elipse	bison	shakefull	l	0
34	7	filoctetes	bison	shakefull	l	1
34	7	sofa	bison	shakefull	r	0
34	7	verde	bison	shakefull	l	1
57	8	amarillo	bison	memory30s	l	0
56	8	elipse	bison	memory30s	r	1
57	8	filoctetes	bison	memory30s	r	1
57	8	sofa	bison	memory30s	r	1
58	8	verde	bison	memory30s	l	0
42	8	amarillo	bison	memory60s	l	0
44	8	elipse	bison	memory60s	l	1
42	8	filoctetes	bison	memory60s	r	1
42	8	sofa	bison	memory60s	r	1
42	8	verde	bison	memory60s	l	0
37	8	amarillo	bison	objperm	r	1
37	8	elipse	bison	objperm	l	1
37	8	filoctetes	bison	objperm	r	0
37	8	sofa	bison	objperm	r	1
37	8	verde	bison	objperm	l	0
47	8	amarillo	bison	olfactory	r	0
46	8	elipse	bison	olfactory	r	0
47	8	filoctetes	bison	olfactory	r	0
47	8	sofa	bison	olfactory	r	0
48	8	verde	bison	olfactory	l	1
50	8	amarillo	bison	shakeempty	l	0
49	8	elipse	bison	shakeempty	l	0
50	8	filoctetes	bison	shakeempty	l	0
50	8	sofa	bison	shakeempty	r	1
51	8	verde	bison	shakeempty	r	1
43	8	amarillo	bison	shakefull	l	1
35	8	elipse	bison	shakefull	r	0
43	8	filoctetes	bison	shakefull	l	1
41	8	sofa	bison	shakefull	r	0
43	8	verde	bison	shakefull	r	0
61	9	amarillo	bison	memory30s	r	1
59	9	elipse	bison	memory30s	l	0
60	9	filoctetes	bison	memory30s	r	1
60	9	sofa	bison	memory30s	r	1
61	9	verde	bison	memory30s	r	1
45	9	amarillo	bison	memory60s	r	0
51	9	elipse	bison	memory60s	l	1
45	9	filoctetes	bison	memory60s	l	1
45	9	sofa	bison	memory60s	r	0
46	9	verde	bison	memory60s	r	0
44	9	amarillo	bison	objperm	l	0
43	9	elipse	bison	objperm	r	0
44	9	filoctetes	bison	objperm	r	1
44	9	sofa	bison	objperm	l	0
44	9	verde	bison	objperm	l	0
54	9	amarillo	bison	olfactory	l	1
53	9	elipse	bison	olfactory	l	1
54	9	filoctetes	bison	olfactory	l	1
54	9	sofa	bison	olfactory	l	0
55	9	verde	bison	olfactory	l	1
53	9	amarillo	bison	shakeempty	l	0
52	9	elipse	bison	shakeempty	l	0
53	9	filoctetes	bison	shakeempty	r	1
53	9	sofa	bison	shakeempty	r	1
54	9	verde	bison	shakeempty	l	0
48	9	amarillo	bison	shakefull	r	0
47	9	elipse	bison	shakefull	r	0
48	9	filoctetes	bison	shakefull	l	1
48	9	sofa	bison	shakefull	r	0
49	9	verde	bison	shakefull	l	1
62	10	amarillo	bison	memory30s	r	0
61	10	elipse	bison	memory30s	l	1
62	10	filoctetes	bison	memory30s	r	0
62	10	sofa	bison	memory30s	r	0
63	10	verde	bison	memory30s	l	1
52	10	amarillo	bison	memory60s	l	1
54	10	elipse	bison	memory60s	r	0
52	10	filoctetes	bison	memory60s	r	0
52	10	sofa	bison	memory60s	r	0
53	10	verde	bison	memory60s	l	1
59	10	amarillo	bison	objperm	l	1
58	10	elipse	bison	objperm	l	1
59	10	filoctetes	bison	objperm	l	1
59	10	sofa	bison	objperm	r	0
45	10	verde	bison	objperm	r	1
58	10	amarillo	bison	olfactory	l	0
57	10	elipse	bison	olfactory	r	1
58	10	filoctetes	bison	olfactory	r	1
58	10	sofa	bison	olfactory	r	0
59	10	verde	bison	olfactory	l	0
56	10	amarillo	bison	shakeempty	l	0
55	10	elipse	bison	shakeempty	l	0
56	10	filoctetes	bison	shakeempty	r	1
56	10	sofa	bison	shakeempty	l	0
57	10	verde	bison	shakeempty	l	0
51	10	amarillo	bison	shakefull	l	0
50	10	elipse	bison	shakefull	l	0
51	10	filoctetes	bison	shakefull	r	1
51	10	sofa	bison	shakefull	r	1
52	10	verde	bison	shakefull	l	1
65	11	amarillo	bison	memory30s	l	0
64	11	elipse	bison	memory30s	r	1
65	11	filoctetes	bison	memory30s	r	1
65	11	sofa	bison	memory30s	l	0
67	11	verde	bison	memory30s	l	0
55	11	amarillo	bison	memory60s	l	1
67	11	elipse	bison	memory60s	r	1
55	11	filoctetes	bison	memory60s	r	0
55	11	sofa	bison	memory60s	r	0
56	11	verde	bison	memory60s	l	1
66	11	amarillo	bison	objperm	l	0
65	11	elipse	bison	objperm	r	1
66	11	filoctetes	bison	objperm	r	1
66	11	sofa	bison	objperm	r	1
60	11	verde	bison	objperm	r	0
69	11	amarillo	bison	olfactory	l	0
68	11	elipse	bison	olfactory	r	1
69	11	filoctetes	bison	olfactory	l	0
69	11	sofa	bison	olfactory	l	0
64	11	verde	bison	olfactory	r	1
64	11	amarillo	bison	shakeempty	l	0
63	11	elipse	bison	shakeempty	l	0
64	11	filoctetes	bison	shakeempty	r	1
64	11	sofa	bison	shakeempty	l	0
66	11	verde	bison	shakeempty	l	0
60	11	amarillo	bison	shakefull	l	0
60	11	elipse	bison	shakefull	r	1
61	11	filoctetes	bison	shakefull	r	1
61	11	sofa	bison	shakefull	r	1
62	11	verde	bison	shakefull	r	1
70	12	amarillo	bison	memory30s	l	1
69	12	elipse	bison	memory30s	l	1
70	12	filoctetes	bison	memory30s	r	0
70	12	sofa	bison	memory30s	r	0
70	12	verde	bison	memory30s	l	1
68	12	amarillo	bison	memory60s	l	0
70	12	elipse	bison	memory60s	r	1
68	12	filoctetes	bison	memory60s	r	1
68	12	sofa	bison	memory60s	r	1
69	12	verde	bison	memory60s	l	0
71	12	amarillo	bison	objperm	l	1
71	12	elipse	bison	objperm	l	1
71	12	filoctetes	bison	objperm	r	0
71	12	sofa	bison	objperm	l	1
71	12	verde	bison	objperm	l	1
72	12	amarillo	bison	olfactory	l	1
72	12	elipse	bison	olfactory	l	1
72	12	filoctetes	bison	olfactory	l	1
72	12	sofa	bison	olfactory	l	1
72	12	verde	bison	olfactory	l	1
67	12	amarillo	bison	shakeempty	l	1
66	12	elipse	bison	shakeempty	r	0
67	12	filoctetes	bison	shakeempty	l	1
67	12	sofa	bison	shakeempty	r	0
68	12	verde	bison	shakeempty	l	1
63	12	amarillo	bison	shakefull	l	1
62	12	elipse	bison	shakefull	l	1
63	12	filoctetes	bison	shakefull	r	0
63	12	sofa	bison	shakefull	r	0
65	12	verde	bison	shakefull	l	1
6	1	albert	forestbuffalo	memory120s	r	0
22	1	canela	forestbuffalo	memory120s	l	0
2	1	joan	forestbuffalo	memory120s	l	0
4	1	susa	forestbuffalo	memory120s	l	1
8	1	xufa	forestbuffalo	memory120s	l	0
77	1	canela	forestbuffalo	memory120s	l	0
76	1	susa	forestbuffalo	memory120s	l	0
5	1	albert	forestbuffalo	memory30s	l	1
8	1	canela	forestbuffalo	memory30s	l	1
9	1	joan	forestbuffalo	memory30s	l	0
7	1	susa	forestbuffalo	memory30s	l	0
6	1	xufa	forestbuffalo	memory30s	l	0
8	1	albert	forestbuffalo	memory60s	r	0
2	1	canela	forestbuffalo	memory60s	l	0
8	1	joan	forestbuffalo	memory60s	r	1
1	1	susa	forestbuffalo	memory60s	r	1
11	1	xufa	forestbuffalo	memory60s	l	0
1	1	albert	forestbuffalo	objperm	l	1
1	1	canela	forestbuffalo	objperm	l	1
1	1	joan	forestbuffalo	objperm	l	1
10	1	susa	forestbuffalo	objperm	r	1
1	1	xufa	forestbuffalo	objperm	l	1
4	1	albert	forestbuffalo	olfactory	l	1
4	1	canela	forestbuffalo	olfactory	l	1
4	1	joan	forestbuffalo	olfactory	l	1
2	1	susa	forestbuffalo	olfactory	r	1
4	1	xufa	forestbuffalo	olfactory	l	1
13	1	albert	forestbuffalo	shakeempty	r	0
7	1	canela	forestbuffalo	shakeempty	r	1
13	1	joan	forestbuffalo	shakeempty	r	0
16	1	susa	forestbuffalo	shakeempty	l	1
9	1	xufa	forestbuffalo	shakeempty	l	1
2	1	albert	forestbuffalo	shakefull	l	0
3	1	canela	forestbuffalo	shakefull	l	0
7	1	joan	forestbuffalo	shakefull	l	0
3	1	susa	forestbuffalo	shakefull	r	0
3	1	xufa	forestbuffalo	shakefull	l	1
12	2	albert	forestbuffalo	memory120s	l	0
27	2	canela	forestbuffalo	memory120s	l	1
6	2	joan	forestbuffalo	memory120s	l	1
12	2	susa	forestbuffalo	memory120s	r	0
23	2	xufa	forestbuffalo	memory120s	l	0
10	2	albert	forestbuffalo	memory30s	l	0
13	2	canela	forestbuffalo	memory30s	l	0
17	2	joan	forestbuffalo	memory30s	r	1
13	2	susa	forestbuffalo	memory30s	r	1
13	2	xufa	forestbuffalo	memory30s	r	1
15	2	albert	forestbuffalo	memory60s	r	1
11	2	canela	forestbuffalo	memory60s	l	0
16	2	joan	forestbuffalo	memory60s	r	0
15	2	susa	forestbuffalo	memory60s	l	1
16	2	xufa	forestbuffalo	memory60s	l	1
3	2	albert	forestbuffalo	objperm	l	0
5	2	canela	forestbuffalo	objperm	l	1
3	2	joan	forestbuffalo	objperm	l	0
14	2	susa	forestbuffalo	objperm	l	0
2	2	xufa	forestbuffalo	objperm	l	0
11	2	albert	forestbuffalo	olfactory	r	0
14	2	canela	forestbuffalo	olfactory	r	0
5	2	joan	forestbuffalo	olfactory	l	1
6	2	susa	forestbuffalo	olfactory	r	0
7	2	xufa	forestbuffalo	olfactory	r	1
21	2	albert	forestbuffalo	shakeempty	l	1
9	2	canela	forestbuffalo	shakeempty	l	1
21	2	joan	forestbuffalo	shakeempty	r	0
17	2	susa	forestbuffalo	shakeempty	l	0
17	2	xufa	forestbuffalo	shakeempty	l	1
7	2	albert	forestbuffalo	shakefull	l	0
6	2	canela	forestbuffalo	shakefull	l	1
11	2	joan	forestbuffalo	shakefull	r	1
5	2	susa	forestbuffalo	shakefull	l	0
12	2	xufa	forestbuffalo	shakefull	l	1
27	3	albert	forestbuffalo	memory120s	r	1
30	3	canela	forestbuffalo	memory120s	l	0
14	3	joan	forestbuffalo	memory120s	l	0
31	3	susa	forestbuffalo	memory120s	l	0
27	3	xufa	forestbuffalo	memory120s	l	1
17	3	albert	forestbuffalo	memory30s	l	0
18	3	canela	forestbuffalo	memory30s	l	0
18	3	joan	forestbuffalo	memory30s	r	0
20	3	susa	forestbuffalo	memory30s	l	0
18	3	xufa	forestbuffalo	memory30s	l	0
20	3	albert	forestbuffalo	memory60s	l	1
16	3	canela	forestbuffalo	memory60s	l	1
20	3	joan	forestbuffalo	memory60s	r	0
19	3	susa	forestbuffalo	memory60s	r	0
21	3	xufa	forestbuffalo	memory60s	r	0
9	3	albert	forestbuffalo	objperm	l	1
10	3	canela	forestbuffalo	objperm	l	0
10	3	joan	forestbuffalo	objperm	l	1
26	3	susa	forestbuffalo	objperm	r	0
5	3	xufa	forestbuffalo	objperm	r	0
18	3	albert	forestbuffalo	olfactory	r	0
15	3	canela	forestbuffalo	olfactory	l	0
27	3	joan	forestbuffalo	olfactory	r	1
8	3	susa	forestbuffalo	olfactory	r	1
14	3	xufa	forestbuffalo	olfactory	l	1
24	3	albert	forestbuffalo	shakeempty	l	1
17	3	canela	forestbuffalo	shakeempty	l	1
26	3	joan	forestbuffalo	shakeempty	r	0
27	3	susa	forestbuffalo	shakeempty	r	1
20	3	xufa	forestbuffalo	shakeempty	r	0
16	3	albert	forestbuffalo	shakefull	r	0
12	3	canela	forestbuffalo	shakefull	l	1
15	3	joan	forestbuffalo	shakefull	r	1
9	3	susa	forestbuffalo	shakefull	r	0
15	3	xufa	forestbuffalo	shakefull	l	0
31	4	albert	forestbuffalo	memory120s	l	1
33	4	canela	forestbuffalo	memory120s	l	1
31	4	joan	forestbuffalo	memory120s	r	0
37	4	susa	forestbuffalo	memory120s	l	1
33	4	xufa	forestbuffalo	memory120s	l	1
22	4	albert	forestbuffalo	memory30s	l	0
32	4	canela	forestbuffalo	memory30s	l	1
22	4	joan	forestbuffalo	memory30s	l	0
25	4	susa	forestbuffalo	memory30s	r	0
32	4	xufa	forestbuffalo	memory30s	l	1
25	4	albert	forestbuffalo	memory60s	r	0
25	4	canela	forestbuffalo	memory60s	l	0
23	4	joan	forestbuffalo	memory60s	l	1
24	4	susa	forestbuffalo	memory60s	r	0
25	4	xufa	forestbuffalo	memory60s	l	0
14	4	albert	forestbuffalo	objperm	l	1
19	4	canela	forestbuffalo	objperm	l	0
12	4	joan	forestbuffalo	objperm	r	1
30	4	susa	forestbuffalo	objperm	r	1
10	4	xufa	forestbuffalo	objperm	r	1
28	4	albert	forestbuffalo	olfactory	l	0
21	4	canela	forestbuffalo	olfactory	l	1
29	4	joan	forestbuffalo	olfactory	r	1
11	4	susa	forestbuffalo	olfactory	l	1
24	4	xufa	forestbuffalo	olfactory	r	1
30	4	albert	forestbuffalo	shakeempty	r	0
20	4	canela	forestbuffalo	shakeempty	l	0
28	4	joan	forestbuffalo	shakeempty	r	0
33	4	susa	forestbuffalo	shakeempty	r	0
26	4	xufa	forestbuffalo	shakeempty	l	1
19	4	albert	forestbuffalo	shakefull	r	1
23	4	canela	forestbuffalo	shakefull	l	1
19	4	joan	forestbuffalo	shakefull	r	1
22	4	susa	forestbuffalo	shakefull	l	0
22	4	xufa	forestbuffalo	shakefull	l	1
37	5	albert	forestbuffalo	memory120s	l	1
35	5	canela	forestbuffalo	memory120s	l	0
33	5	joan	forestbuffalo	memory120s	r	0
47	5	susa	forestbuffalo	memory120s	l	0
38	5	xufa	forestbuffalo	memory120s	l	0
36	5	albert	forestbuffalo	memory30s	l	1
36	5	canela	forestbuffalo	memory30s	l	1
36	5	joan	forestbuffalo	memory30s	r	0
28	5	susa	forestbuffalo	memory30s	r	0
40	5	xufa	forestbuffalo	memory30s	l	1
29	5	albert	forestbuffalo	memory60s	l	0
28	5	canela	forestbuffalo	memory60s	l	1
25	5	joan	forestbuffalo	memory60s	r	1
29	5	susa	forestbuffalo	memory60s	l	1
30	5	xufa	forestbuffalo	memory60s	r	1
23	5	albert	forestbuffalo	objperm	l	0
29	5	canela	forestbuffalo	objperm	l	0
24	5	joan	forestbuffalo	objperm	l	1
36	5	susa	forestbuffalo	objperm	l	1
19	5	xufa	forestbuffalo	objperm	l	0
32	5	albert	forestbuffalo	olfactory	l	0
34	5	canela	forestbuffalo	olfactory	l	0
32	5	joan	forestbuffalo	olfactory	r	1
18	5	susa	forestbuffalo	olfactory	r	0
28	5	xufa	forestbuffalo	olfactory	r	1
45	5	albert	forestbuffalo	shakeempty	l	0
26	5	canela	forestbuffalo	shakeempty	l	1
35	5	joan	forestbuffalo	shakeempty	r	0
43	5	susa	forestbuffalo	shakeempty	l	0
41	5	xufa	forestbuffalo	shakeempty	l	0
26	5	albert	forestbuffalo	shakefull	l	1
24	5	canela	forestbuffalo	shakefull	l	0
37	5	joan	forestbuffalo	shakefull	r	1
35	5	susa	forestbuffalo	shakefull	l	0
31	5	xufa	forestbuffalo	shakefull	l	0
42	6	albert	forestbuffalo	memory120s	r	1
49	6	canela	forestbuffalo	memory120s	l	1
42	6	joan	forestbuffalo	memory120s	r	1
55	6	susa	forestbuffalo	memory120s	r	0
42	6	xufa	forestbuffalo	memory120s	l	1
44	6	albert	forestbuffalo	memory30s	l	1
38	6	canela	forestbuffalo	memory30s	l	0
44	6	joan	forestbuffalo	memory30s	r	0
38	6	susa	forestbuffalo	memory30s	l	0
53	6	xufa	forestbuffalo	memory30s	l	1
34	6	albert	forestbuffalo	memory60s	l	0
41	6	canela	forestbuffalo	memory60s	l	0
30	6	joan	forestbuffalo	memory60s	r	1
34	6	susa	forestbuffalo	memory60s	l	1
36	6	xufa	forestbuffalo	memory60s	l	0
33	6	albert	forestbuffalo	objperm	l	1
37	6	canela	forestbuffalo	objperm	l	1
41	6	joan	forestbuffalo	objperm	r	0
39	6	susa	forestbuffalo	objperm	r	0
29	6	xufa	forestbuffalo	objperm	r	0
38	6	albert	forestbuffalo	olfactory	l	1
42	6	canela	forestbuffalo	olfactory	l	0
34	6	joan	forestbuffalo	olfactory	r	1
21	6	susa	forestbuffalo	olfactory	r	0
34	6	xufa	forestbuffalo	olfactory	r	0
48	6	albert	forestbuffalo	shakeempty	r	0
40	6	canela	forestbuffalo	shakeempty	l	1
45	6	joan	forestbuffalo	shakeempty	r	1
46	6	susa	forestbuffalo	shakeempty	l	1
44	6	xufa	forestbuffalo	shakeempty	l	1
35	6	albert	forestbuffalo	shakefull	r	1
31	6	canela	forestbuffalo	shakefull	l	1
39	6	joan	forestbuffalo	shakefull	r	1
41	6	susa	forestbuffalo	shakefull	r	0
35	6	xufa	forestbuffalo	shakefull	l	0
46	7	albert	forestbuffalo	memory120s	l	1
53	7	canela	forestbuffalo	memory120s	l	1
55	7	joan	forestbuffalo	memory120s	r	1
61	7	susa	forestbuffalo	memory120s	l	0
51	7	xufa	forestbuffalo	memory120s	l	0
57	7	albert	forestbuffalo	memory30s	l	1
52	7	canela	forestbuffalo	memory30s	l	0
48	7	joan	forestbuffalo	memory30s	l	0
42	7	susa	forestbuffalo	memory30s	l	1
62	7	xufa	forestbuffalo	memory30s	l	0
40	7	albert	forestbuffalo	memory60s	r	1
45	7	canela	forestbuffalo	memory60s	l	0
40	7	joan	forestbuffalo	memory60s	r	1
40	7	susa	forestbuffalo	memory60s	l	0
45	7	xufa	forestbuffalo	memory60s	l	0
41	7	albert	forestbuffalo	objperm	l	1
39	7	canela	forestbuffalo	objperm	l	1
43	7	joan	forestbuffalo	objperm	r	1
48	7	susa	forestbuffalo	objperm	l	0
37	7	xufa	forestbuffalo	objperm	l	1
47	7	albert	forestbuffalo	olfactory	r	1
43	7	canela	forestbuffalo	olfactory	l	0
38	7	joan	forestbuffalo	olfactory	r	0
23	7	susa	forestbuffalo	olfactory	r	1
43	7	xufa	forestbuffalo	olfactory	l	0
53	7	albert	forestbuffalo	shakeempty	l	0
44	7	canela	forestbuffalo	shakeempty	l	1
49	7	joan	forestbuffalo	shakeempty	r	1
59	7	susa	forestbuffalo	shakeempty	l	1
49	7	xufa	forestbuffalo	shakeempty	l	0
39	7	albert	forestbuffalo	shakefull	l	0
46	7	canela	forestbuffalo	shakefull	l	1
50	7	joan	forestbuffalo	shakefull	r	0
49	7	susa	forestbuffalo	shakefull	l	1
46	7	xufa	forestbuffalo	shakefull	l	1
55	8	albert	forestbuffalo	memory120s	l	0
55	8	canela	forestbuffalo	memory120s	l	1
59	8	joan	forestbuffalo	memory120s	r	1
62	8	susa	forestbuffalo	memory120s	r	1
55	8	xufa	forestbuffalo	memory120s	r	0
66	8	albert	forestbuffalo	memory30s	l	0
62	8	canela	forestbuffalo	memory30s	l	0
58	8	joan	forestbuffalo	memory30s	l	1
45	8	susa	forestbuffalo	memory30s	r	0
65	8	xufa	forestbuffalo	memory30s	l	0
49	8	albert	forestbuffalo	memory60s	l	0
57	8	canela	forestbuffalo	memory60s	l	1
47	8	joan	forestbuffalo	memory60s	r	1
52	8	susa	forestbuffalo	memory60s	l	0
48	8	xufa	forestbuffalo	memory60s	l	1
43	8	albert	forestbuffalo	objperm	r	1
47	8	canela	forestbuffalo	objperm	l	0
46	8	joan	forestbuffalo	objperm	r	0
53	8	susa	forestbuffalo	objperm	r	0
39	8	xufa	forestbuffalo	objperm	l	0
54	8	albert	forestbuffalo	olfactory	l	1
48	8	canela	forestbuffalo	olfactory	l	1
54	8	joan	forestbuffalo	olfactory	l	1
32	8	susa	forestbuffalo	olfactory	r	1
50	8	xufa	forestbuffalo	olfactory	l	1
58	8	albert	forestbuffalo	shakeempty	l	0
58	8	canela	forestbuffalo	shakeempty	l	0
53	8	joan	forestbuffalo	shakeempty	r	1
64	8	susa	forestbuffalo	shakeempty	l	1
54	8	xufa	forestbuffalo	shakeempty	l	0
50	8	albert	forestbuffalo	shakefull	l	1
54	8	canela	forestbuffalo	shakefull	l	1
56	8	joan	forestbuffalo	shakefull	r	0
57	8	susa	forestbuffalo	shakefull	l	0
52	8	xufa	forestbuffalo	shakefull	l	1
59	9	albert	forestbuffalo	memory120s	l	0
67	9	canela	forestbuffalo	memory120s	l	0
61	9	joan	forestbuffalo	memory120s	l	1
69	9	susa	forestbuffalo	memory120s	l	0
67	9	xufa	forestbuffalo	memory120s	l	0
69	9	albert	forestbuffalo	memory30s	l	0
65	9	canela	forestbuffalo	memory30s	l	0
69	9	joan	forestbuffalo	memory30s	l	0
50	9	susa	forestbuffalo	memory30s	r	1
68	9	xufa	forestbuffalo	memory30s	l	1
52	9	albert	forestbuffalo	memory60s	l	1
60	9	canela	forestbuffalo	memory60s	l	1
52	9	joan	forestbuffalo	memory60s	l	1
58	9	susa	forestbuffalo	memory60s	l	0
57	9	xufa	forestbuffalo	memory60s	l	1
51	9	albert	forestbuffalo	objperm	l	0
51	9	canela	forestbuffalo	objperm	l	1
51	9	joan	forestbuffalo	objperm	r	1
60	9	susa	forestbuffalo	objperm	r	0
47	9	xufa	forestbuffalo	objperm	l	0
63	9	albert	forestbuffalo	olfactory	l	0
50	9	canela	forestbuffalo	olfactory	l	0
66	9	joan	forestbuffalo	olfactory	l	1
44	9	susa	forestbuffalo	olfactory	r	0
59	9	xufa	forestbuffalo	olfactory	l	1
62	9	albert	forestbuffalo	shakeempty	r	1
61	9	canela	forestbuffalo	shakeempty	l	0
57	9	joan	forestbuffalo	shakeempty	r	1
72	9	susa	forestbuffalo	shakeempty	l	0
58	9	xufa	forestbuffalo	shakeempty	l	0
56	9	albert	forestbuffalo	shakefull	r	0
56	9	canela	forestbuffalo	shakefull	l	0
62	9	joan	forestbuffalo	shakefull	r	0
63	9	susa	forestbuffalo	shakefull	l	1
56	9	xufa	forestbuffalo	shakefull	l	0
71	10	albert	forestbuffalo	memory120s	l	0
71	10	canela	forestbuffalo	memory120s	l	1
67	10	joan	forestbuffalo	memory120s	l	0
79	10	susa	forestbuffalo	memory120s	l	1
69	10	xufa	forestbuffalo	memory120s	l	1
72	10	albert	forestbuffalo	memory30s	l	1
75	10	canela	forestbuffalo	memory30s	l	1
72	10	joan	forestbuffalo	memory30s	l	1
54	10	susa	forestbuffalo	memory30s	l	1
72	10	xufa	forestbuffalo	memory30s	l	0
61	10	albert	forestbuffalo	memory60s	r	0
70	10	canela	forestbuffalo	memory60s	l	0
63	10	joan	forestbuffalo	memory60s	r	0
65	10	susa	forestbuffalo	memory60s	l	0
60	10	xufa	forestbuffalo	memory60s	l	1
68	10	albert	forestbuffalo	objperm	l	1
64	10	canela	forestbuffalo	objperm	l	1
68	10	joan	forestbuffalo	objperm	l	1
66	10	susa	forestbuffalo	objperm	l	1
64	10	xufa	forestbuffalo	objperm	l	1
67	10	albert	forestbuffalo	olfactory	l	0
59	10	canela	forestbuffalo	olfactory	l	1
71	10	joan	forestbuffalo	olfactory	r	1
51	10	susa	forestbuffalo	olfactory	l	1
63	10	xufa	forestbuffalo	olfactory	l	0
65	10	albert	forestbuffalo	shakeempty	l	0
74	10	canela	forestbuffalo	shakeempty	l	0
60	10	joan	forestbuffalo	shakeempty	r	1
75	10	susa	forestbuffalo	shakeempty	l	1
61	10	xufa	forestbuffalo	shakeempty	l	0
60	10	albert	forestbuffalo	shakefull	r	1
66	10	canela	forestbuffalo	shakefull	l	0
64	10	joan	forestbuffalo	shakefull	r	1
68	10	susa	forestbuffalo	shakefull	l	0
66	10	xufa	forestbuffalo	shakefull	l	0
73	11	albert	forestbuffalo	memory120s	l	1
73	11	canela	forestbuffalo	memory120s	l	0
70	11	joan	forestbuffalo	memory120s	l	1
82	11	susa	forestbuffalo	memory120s	l	1
79	11	xufa	forestbuffalo	memory120s	l	1
76	11	albert	forestbuffalo	memory30s	r	1
81	11	canela	forestbuffalo	memory30s	l	1
76	11	joan	forestbuffalo	memory30s	l	0
70	11	susa	forestbuffalo	memory30s	r	0
77	11	xufa	forestbuffalo	memory30s	l	1
64	11	albert	forestbuffalo	memory60s	l	1
79	11	canela	forestbuffalo	memory60s	r	0
65	11	joan	forestbuffalo	memory60s	r	0
67	11	susa	forestbuffalo	memory60s	l	0
75	11	xufa	forestbuffalo	memory60s	l	0
77	11	albert	forestbuffalo	objperm	l	0
72	11	canela	forestbuffalo	objperm	r	1
75	11	joan	forestbuffalo	objperm	l	1
73	11	susa	forestbuffalo	objperm	l	0
73	11	xufa	forestbuffalo	objperm	l	1
80	11	albert	forestbuffalo	olfactory	l	0
63	11	canela	forestbuffalo	olfactory	l	0
80	11	joan	forestbuffalo	olfactory	l	0
56	11	susa	forestbuffalo	olfactory	l	0
76	11	xufa	forestbuffalo	olfactory	l	0
75	11	albert	forestbuffalo	shakeempty	l	0
76	11	canela	forestbuffalo	shakeempty	r	1
78	11	joan	forestbuffalo	shakeempty	r	0
81	11	susa	forestbuffalo	shakeempty	l	0
71	11	xufa	forestbuffalo	shakeempty	l	0
70	11	albert	forestbuffalo	shakefull	r	0
69	11	canela	forestbuffalo	shakefull	l	0
73	11	joan	forestbuffalo	shakefull	r	1
71	11	susa	forestbuffalo	shakefull	l	1
70	11	xufa	forestbuffalo	shakefull	l	1
83	12	albert	forestbuffalo	memory120s	l	1
74	12	joan	forestbuffalo	memory120s	r	0
83	12	xufa	forestbuffalo	memory120s	l	0
81	12	albert	forestbuffalo	memory30s	l	1
84	12	canela	forestbuffalo	memory30s	l	1
81	12	joan	forestbuffalo	memory30s	r	0
78	12	susa	forestbuffalo	memory30s	l	0
81	12	xufa	forestbuffalo	memory30s	r	0
79	12	albert	forestbuffalo	memory60s	r	1
83	12	canela	forestbuffalo	memory60s	l	1
79	12	joan	forestbuffalo	memory60s	l	0
74	12	susa	forestbuffalo	memory60s	r	0
84	12	xufa	forestbuffalo	memory60s	l	1
82	12	albert	forestbuffalo	objperm	r	1
78	12	canela	forestbuffalo	objperm	l	0
77	12	joan	forestbuffalo	objperm	l	0
80	12	susa	forestbuffalo	objperm	l	0
78	12	xufa	forestbuffalo	objperm	l	0
84	12	albert	forestbuffalo	olfactory	l	0
68	12	canela	forestbuffalo	olfactory	r	0
82	12	joan	forestbuffalo	olfactory	l	0
83	12	susa	forestbuffalo	olfactory	l	0
80	12	xufa	forestbuffalo	olfactory	l	1
78	12	albert	forestbuffalo	shakeempty	r	0
80	12	canela	forestbuffalo	shakeempty	l	1
84	12	joan	forestbuffalo	shakeempty	r	1
84	12	susa	forestbuffalo	shakeempty	l	0
74	12	xufa	forestbuffalo	shakeempty	l	1
74	12	albert	forestbuffalo	shakefull	l	1
82	12	canela	forestbuffalo	shakefull	r	1
83	12	joan	forestbuffalo	shakefull	l	1
77	12	susa	forestbuffalo	shakefull	l	0
82	12	xufa	forestbuffalo	shakefull	l	0
6	1	andrea	giraffe	memory120s	r	1
6	1	ashanti	giraffe	memory120s	r	1
6	1	max	giraffe	memory120s	l	0
6	1	nakuru	giraffe	memory120s	l	0
16	1	nuru	giraffe	memory120s	r	1
6	1	yalinga	giraffe	memory120s	r	1
5	1	andrea	giraffe	memory30s	l	1
5	1	ashanti	giraffe	memory30s	r	1
5	1	max	giraffe	memory30s	r	1
5	1	nakuru	giraffe	memory30s	l	1
15	1	nuru	giraffe	memory30s	r	0
5	1	yalinga	giraffe	memory30s	l	1
8	1	andrea	giraffe	memory60s	r	0
8	1	ashanti	giraffe	memory60s	l	1
8	1	max	giraffe	memory60s	l	1
8	1	nakuru	giraffe	memory60s	r	0
18	1	nuru	giraffe	memory60s	l	1
8	1	yalinga	giraffe	memory60s	r	0
1	1	andrea	giraffe	objperm	l	1
1	1	ashanti	giraffe	objperm	l	1
1	1	max	giraffe	objperm	l	1
1	1	nakuru	giraffe	objperm	l	1
1	1	nuru	giraffe	objperm	l	0
1	1	yalinga	giraffe	objperm	l	1
4	1	andrea	giraffe	olfactory	r	0
4	1	ashanti	giraffe	olfactory	l	1
4	1	max	giraffe	olfactory	l	1
4	1	nakuru	giraffe	olfactory	r	0
14	1	nuru	giraffe	olfactory	l	1
4	1	yalinga	giraffe	olfactory	r	0
13	1	andrea	giraffe	shakeempty	r	0
13	1	ashanti	giraffe	shakeempty	r	0
14	1	max	giraffe	shakeempty	r	0
13	1	nakuru	giraffe	shakeempty	r	0
24	1	nuru	giraffe	shakeempty	r	0
13	1	yalinga	giraffe	shakeempty	r	0
3	1	andrea	giraffe	shakefull	l	1
3	1	ashanti	giraffe	shakefull	l	1
3	1	max	giraffe	shakefull	l	1
3	1	nakuru	giraffe	shakefull	r	0
13	1	nuru	giraffe	shakefull	r	0
3	1	yalinga	giraffe	shakefull	l	1
12	2	andrea	giraffe	memory120s	l	0
12	2	ashanti	giraffe	memory120s	l	0
12	2	max	giraffe	memory120s	r	1
12	2	nakuru	giraffe	memory120s	r	1
21	2	nuru	giraffe	memory120s	r	1
12	2	yalinga	giraffe	memory120s	r	1
10	2	andrea	giraffe	memory30s	r	1
10	2	ashanti	giraffe	memory30s	l	1
10	2	max	giraffe	memory30s	r	0
10	2	nakuru	giraffe	memory30s	r	1
19	2	nuru	giraffe	memory30s	r	1
10	2	yalinga	giraffe	memory30s	r	1
17	2	andrea	giraffe	memory60s	r	1
15	2	ashanti	giraffe	memory60s	r	1
15	2	max	giraffe	memory60s	r	1
21	2	nakuru	giraffe	memory60s	r	0
23	2	nuru	giraffe	memory60s	r	1
15	2	yalinga	giraffe	memory60s	r	1
2	2	andrea	giraffe	objperm	r	1
2	2	ashanti	giraffe	objperm	r	1
2	2	max	giraffe	objperm	l	0
2	2	nakuru	giraffe	objperm	l	0
2	2	nuru	giraffe	objperm	r	1
2	2	yalinga	giraffe	objperm	l	0
11	2	andrea	giraffe	olfactory	r	1
11	2	ashanti	giraffe	olfactory	l	0
11	2	max	giraffe	olfactory	l	0
11	2	nakuru	giraffe	olfactory	l	0
20	2	nuru	giraffe	olfactory	r	1
11	2	yalinga	giraffe	olfactory	l	0
22	2	andrea	giraffe	shakeempty	r	0
21	2	ashanti	giraffe	shakeempty	l	1
28	2	max	giraffe	shakeempty	l	1
18	2	nakuru	giraffe	shakeempty	r	0
31	2	nuru	giraffe	shakeempty	r	0
21	2	yalinga	giraffe	shakeempty	r	0
7	2	andrea	giraffe	shakefull	r	1
7	2	ashanti	giraffe	shakefull	r	1
7	2	max	giraffe	shakefull	r	1
7	2	nakuru	giraffe	shakefull	r	1
17	2	nuru	giraffe	shakefull	r	1
7	2	yalinga	giraffe	shakefull	r	1
16	3	andrea	giraffe	memory120s	r	1
27	3	ashanti	giraffe	memory120s	l	1
25	3	max	giraffe	memory120s	l	1
27	3	nakuru	giraffe	memory120s	l	1
34	3	nuru	giraffe	memory120s	l	1
27	3	yalinga	giraffe	memory120s	l	1
18	3	andrea	giraffe	memory30s	r	1
17	3	ashanti	giraffe	memory30s	r	1
17	3	max	giraffe	memory30s	r	1
20	3	nakuru	giraffe	memory30s	r	1
25	3	nuru	giraffe	memory30s	r	1
17	3	yalinga	giraffe	memory30s	l	0
21	3	andrea	giraffe	memory60s	l	1
20	3	ashanti	giraffe	memory60s	l	1
20	3	max	giraffe	memory60s	r	0
24	3	nakuru	giraffe	memory60s	l	1
28	3	nuru	giraffe	memory60s	r	0
20	3	yalinga	giraffe	memory60s	r	0
9	3	andrea	giraffe	objperm	l	1
9	3	ashanti	giraffe	objperm	l	1
9	3	max	giraffe	objperm	l	1
9	3	nakuru	giraffe	objperm	l	1
3	3	nuru	giraffe	objperm	l	1
9	3	yalinga	giraffe	objperm	l	1
19	3	andrea	giraffe	olfactory	r	0
18	3	ashanti	giraffe	olfactory	l	1
18	3	max	giraffe	olfactory	l	1
16	3	nakuru	giraffe	olfactory	r	0
26	3	nuru	giraffe	olfactory	r	0
18	3	yalinga	giraffe	olfactory	r	0
25	3	andrea	giraffe	shakeempty	l	1
24	3	ashanti	giraffe	shakeempty	r	0
41	3	max	giraffe	shakeempty	l	1
22	3	nakuru	giraffe	shakeempty	r	0
49	3	nuru	giraffe	shakeempty	l	0
24	3	yalinga	giraffe	shakeempty	l	1
15	3	andrea	giraffe	shakefull	r	1
16	3	ashanti	giraffe	shakefull	r	1
16	3	max	giraffe	shakefull	r	1
15	3	nakuru	giraffe	shakefull	r	1
22	3	nuru	giraffe	shakefull	r	1
16	3	yalinga	giraffe	shakefull	r	1
28	4	andrea	giraffe	memory120s	l	1
31	4	ashanti	giraffe	memory120s	l	1
29	4	max	giraffe	memory120s	r	0
31	4	nakuru	giraffe	memory120s	r	0
43	4	nuru	giraffe	memory120s	r	0
31	4	yalinga	giraffe	memory120s	l	1
23	4	andrea	giraffe	memory30s	r	1
22	4	ashanti	giraffe	memory30s	l	0
22	4	max	giraffe	memory30s	l	0
25	4	nakuru	giraffe	memory30s	r	1
30	4	nuru	giraffe	memory30s	l	0
22	4	yalinga	giraffe	memory30s	r	1
26	4	andrea	giraffe	memory60s	l	0
25	4	ashanti	giraffe	memory60s	r	0
23	4	max	giraffe	memory60s	l	1
26	4	nakuru	giraffe	memory60s	r	1
32	4	nuru	giraffe	memory60s	l	1
25	4	yalinga	giraffe	memory60s	l	1
14	4	andrea	giraffe	objperm	l	1
14	4	ashanti	giraffe	objperm	l	1
13	4	max	giraffe	objperm	l	1
14	4	nakuru	giraffe	objperm	l	1
4	4	nuru	giraffe	objperm	r	1
14	4	yalinga	giraffe	objperm	r	0
29	4	andrea	giraffe	olfactory	r	1
28	4	ashanti	giraffe	olfactory	l	0
26	4	max	giraffe	olfactory	l	0
28	4	nakuru	giraffe	olfactory	l	0
35	4	nuru	giraffe	olfactory	l	0
28	4	yalinga	giraffe	olfactory	r	1
31	4	andrea	giraffe	shakeempty	r	0
30	4	ashanti	giraffe	shakeempty	l	1
44	4	max	giraffe	shakeempty	r	0
30	4	nakuru	giraffe	shakeempty	r	0
52	4	nuru	giraffe	shakeempty	r	0
30	4	yalinga	giraffe	shakeempty	r	0
20	4	andrea	giraffe	shakefull	r	1
19	4	ashanti	giraffe	shakefull	r	1
19	4	max	giraffe	shakefull	r	1
17	4	nakuru	giraffe	shakefull	r	1
27	4	nuru	giraffe	shakefull	r	0
19	4	yalinga	giraffe	shakefull	r	1
32	5	andrea	giraffe	memory120s	r	0
37	5	ashanti	giraffe	memory120s	r	0
37	5	max	giraffe	memory120s	r	0
37	5	nakuru	giraffe	memory120s	r	0
47	5	nuru	giraffe	memory120s	l	0
37	5	yalinga	giraffe	memory120s	l	1
37	5	andrea	giraffe	memory30s	l	1
36	5	ashanti	giraffe	memory30s	r	0
35	5	max	giraffe	memory30s	r	0
36	5	nakuru	giraffe	memory30s	r	0
38	5	nuru	giraffe	memory30s	r	1
36	5	yalinga	giraffe	memory30s	l	1
30	5	andrea	giraffe	memory60s	r	0
29	5	ashanti	giraffe	memory60s	r	1
27	5	max	giraffe	memory60s	r	1
29	5	nakuru	giraffe	memory60s	r	1
36	5	nuru	giraffe	memory60s	l	0
29	5	yalinga	giraffe	memory60s	l	0
24	5	andrea	giraffe	objperm	r	1
23	5	ashanti	giraffe	objperm	l	0
21	5	max	giraffe	objperm	r	1
19	5	nakuru	giraffe	objperm	r	1
5	5	nuru	giraffe	objperm	l	1
23	5	yalinga	giraffe	objperm	r	1
33	5	andrea	giraffe	olfactory	l	0
32	5	ashanti	giraffe	olfactory	l	0
30	5	max	giraffe	olfactory	r	1
32	5	nakuru	giraffe	olfactory	r	1
39	5	nuru	giraffe	olfactory	r	1
32	5	yalinga	giraffe	olfactory	r	1
46	5	andrea	giraffe	shakeempty	l	0
45	5	ashanti	giraffe	shakeempty	l	0
46	5	max	giraffe	shakeempty	l	0
45	5	nakuru	giraffe	shakeempty	l	0
56	5	nuru	giraffe	shakeempty	l	0
45	5	yalinga	giraffe	shakeempty	l	0
27	5	andrea	giraffe	shakefull	r	0
26	5	ashanti	giraffe	shakefull	r	0
24	5	max	giraffe	shakefull	l	1
23	5	nakuru	giraffe	shakefull	l	1
29	5	nuru	giraffe	shakefull	r	1
26	5	yalinga	giraffe	shakefull	r	1
38	6	andrea	giraffe	memory120s	r	0
42	6	ashanti	giraffe	memory120s	r	1
42	6	max	giraffe	memory120s	r	1
42	6	nakuru	giraffe	memory120s	l	0
50	6	nuru	giraffe	memory120s	r	0
42	6	yalinga	giraffe	memory120s	r	1
45	6	andrea	giraffe	memory30s	r	0
44	6	ashanti	giraffe	memory30s	l	1
45	6	max	giraffe	memory30s	l	1
44	6	nakuru	giraffe	memory30s	r	0
42	6	nuru	giraffe	memory30s	r	0
44	6	yalinga	giraffe	memory30s	l	1
35	6	andrea	giraffe	memory60s	r	1
34	6	ashanti	giraffe	memory60s	r	1
32	6	max	giraffe	memory60s	l	0
34	6	nakuru	giraffe	memory60s	l	0
40	6	nuru	giraffe	memory60s	r	1
34	6	yalinga	giraffe	memory60s	l	0
34	6	andrea	giraffe	objperm	r	0
33	6	ashanti	giraffe	objperm	r	0
31	6	max	giraffe	objperm	l	1
33	6	nakuru	giraffe	objperm	r	0
6	6	nuru	giraffe	objperm	l	1
33	6	yalinga	giraffe	objperm	l	1
39	6	andrea	giraffe	olfactory	l	1
38	6	ashanti	giraffe	olfactory	r	1
36	6	max	giraffe	olfactory	r	1
38	6	nakuru	giraffe	olfactory	l	0
44	6	nuru	giraffe	olfactory	l	1
38	6	yalinga	giraffe	olfactory	l	1
49	6	andrea	giraffe	shakeempty	r	0
48	6	ashanti	giraffe	shakeempty	r	0
48	6	max	giraffe	shakeempty	r	0
47	6	nakuru	giraffe	shakeempty	r	0
59	6	nuru	giraffe	shakeempty	r	0
48	6	yalinga	giraffe	shakeempty	r	0
36	6	andrea	giraffe	shakefull	r	1
35	6	ashanti	giraffe	shakefull	r	1
33	6	max	giraffe	shakefull	l	0
35	6	nakuru	giraffe	shakefull	r	1
33	6	nuru	giraffe	shakefull	l	0
35	6	yalinga	giraffe	shakefull	l	1
43	7	andrea	giraffe	memory120s	r	1
46	7	ashanti	giraffe	memory120s	l	1
47	7	max	giraffe	memory120s	l	0
46	7	nakuru	giraffe	memory120s	r	1
58	7	nuru	giraffe	memory120s	l	0
46	7	yalinga	giraffe	memory120s	l	1
57	7	andrea	giraffe	memory30s	r	0
56	7	ashanti	giraffe	memory30s	l	1
56	7	max	giraffe	memory30s	l	1
57	7	nakuru	giraffe	memory30s	r	0
48	7	nuru	giraffe	memory30s	l	1
57	7	yalinga	giraffe	memory30s	r	0
41	7	andrea	giraffe	memory60s	r	1
40	7	ashanti	giraffe	memory60s	l	0
34	7	max	giraffe	memory60s	l	1
40	7	nakuru	giraffe	memory60s	l	0
46	7	nuru	giraffe	memory60s	l	1
40	7	yalinga	giraffe	memory60s	r	1
42	7	andrea	giraffe	objperm	r	0
41	7	ashanti	giraffe	objperm	l	1
40	7	max	giraffe	objperm	l	1
41	7	nakuru	giraffe	objperm	r	0
7	7	nuru	giraffe	objperm	l	1
41	7	yalinga	giraffe	objperm	l	1
48	7	andrea	giraffe	olfactory	r	1
47	7	ashanti	giraffe	olfactory	r	0
53	7	max	giraffe	olfactory	r	0
48	7	nakuru	giraffe	olfactory	r	0
51	7	nuru	giraffe	olfactory	r	1
47	7	yalinga	giraffe	olfactory	l	0
54	7	andrea	giraffe	shakeempty	r	1
52	7	ashanti	giraffe	shakeempty	l	0
52	7	max	giraffe	shakeempty	l	0
53	7	nakuru	giraffe	shakeempty	l	0
61	7	nuru	giraffe	shakeempty	l	0
53	7	yalinga	giraffe	shakeempty	l	0
40	7	andrea	giraffe	shakefull	r	0
39	7	ashanti	giraffe	shakefull	l	1
39	7	max	giraffe	shakefull	l	1
39	7	nakuru	giraffe	shakefull	r	0
37	7	nuru	giraffe	shakefull	l	1
39	7	yalinga	giraffe	shakefull	l	1
47	8	andrea	giraffe	memory120s	r	0
54	8	ashanti	giraffe	memory120s	l	0
55	8	max	giraffe	memory120s	l	0
55	8	nakuru	giraffe	memory120s	l	1
62	8	nuru	giraffe	memory120s	l	0
55	8	yalinga	giraffe	memory120s	r	1
66	8	andrea	giraffe	memory30s	r	1
66	8	ashanti	giraffe	memory30s	l	0
64	8	max	giraffe	memory30s	l	0
66	8	nakuru	giraffe	memory30s	r	1
60	8	nuru	giraffe	memory30s	l	1
66	8	yalinga	giraffe	memory30s	r	1
50	8	andrea	giraffe	memory60s	r	0
51	8	ashanti	giraffe	memory60s	r	1
38	8	max	giraffe	memory60s	l	0
49	8	nakuru	giraffe	memory60s	r	1
53	8	nuru	giraffe	memory60s	l	0
49	8	yalinga	giraffe	memory60s	l	0
44	8	andrea	giraffe	objperm	r	1
43	8	ashanti	giraffe	objperm	r	1
43	8	max	giraffe	objperm	r	1
43	8	nakuru	giraffe	objperm	r	1
8	8	nuru	giraffe	objperm	r	1
43	8	yalinga	giraffe	objperm	l	0
55	8	andrea	giraffe	olfactory	r	0
53	8	ashanti	giraffe	olfactory	r	0
61	8	max	giraffe	olfactory	l	1
54	8	nakuru	giraffe	olfactory	r	0
57	8	nuru	giraffe	olfactory	r	0
54	8	yalinga	giraffe	olfactory	l	1
58	8	andrea	giraffe	shakeempty	r	1
57	8	ashanti	giraffe	shakeempty	r	1
57	8	max	giraffe	shakeempty	l	0
58	8	nakuru	giraffe	shakeempty	l	0
65	8	nuru	giraffe	shakeempty	l	0
58	8	yalinga	giraffe	shakeempty	l	0
51	8	andrea	giraffe	shakefull	r	0
49	8	ashanti	giraffe	shakefull	r	0
50	8	max	giraffe	shakefull	l	1
50	8	nakuru	giraffe	shakefull	r	0
41	8	nuru	giraffe	shakefull	r	1
50	8	yalinga	giraffe	shakefull	l	1
59	9	andrea	giraffe	memory120s	r	1
59	9	ashanti	giraffe	memory120s	r	1
58	9	max	giraffe	memory120s	l	1
59	9	nakuru	giraffe	memory120s	r	1
64	9	nuru	giraffe	memory120s	l	1
59	9	yalinga	giraffe	memory120s	l	0
69	9	andrea	giraffe	memory30s	r	1
69	9	ashanti	giraffe	memory30s	r	1
67	9	max	giraffe	memory30s	r	1
69	9	nakuru	giraffe	memory30s	r	1
69	9	nuru	giraffe	memory30s	r	1
69	9	yalinga	giraffe	memory30s	l	0
53	9	andrea	giraffe	memory60s	r	1
58	9	ashanti	giraffe	memory60s	r	0
49	9	max	giraffe	memory60s	r	1
52	9	nakuru	giraffe	memory60s	r	0
55	9	nuru	giraffe	memory60s	r	1
52	9	yalinga	giraffe	memory60s	l	1
52	9	andrea	giraffe	objperm	r	1
50	9	ashanti	giraffe	objperm	r	1
51	9	max	giraffe	objperm	l	0
51	9	nakuru	giraffe	objperm	r	1
9	9	nuru	giraffe	objperm	r	1
51	9	yalinga	giraffe	objperm	r	1
63	9	andrea	giraffe	olfactory	r	0
63	9	ashanti	giraffe	olfactory	r	0
65	9	max	giraffe	olfactory	l	0
63	9	nakuru	giraffe	olfactory	r	0
66	9	nuru	giraffe	olfactory	r	0
63	9	yalinga	giraffe	olfactory	r	0
62	9	andrea	giraffe	shakeempty	r	1
62	9	ashanti	giraffe	shakeempty	l	0
63	9	max	giraffe	shakeempty	l	0
62	9	nakuru	giraffe	shakeempty	l	0
68	9	nuru	giraffe	shakeempty	l	0
62	9	yalinga	giraffe	shakeempty	l	0
56	9	andrea	giraffe	shakefull	l	1
55	9	ashanti	giraffe	shakefull	l	1
54	9	max	giraffe	shakefull	l	1
56	9	nakuru	giraffe	shakefull	l	1
45	9	nuru	giraffe	shakefull	l	1
56	9	yalinga	giraffe	shakefull	l	1
71	10	andrea	giraffe	memory120s	r	1
71	10	ashanti	giraffe	memory120s	l	0
69	10	max	giraffe	memory120s	l	0
71	10	nakuru	giraffe	memory120s	r	1
71	10	nuru	giraffe	memory120s	l	1
71	10	yalinga	giraffe	memory120s	r	1
72	10	andrea	giraffe	memory30s	r	0
72	10	ashanti	giraffe	memory30s	l	1
70	10	max	giraffe	memory30s	l	1
72	10	nakuru	giraffe	memory30s	l	1
75	10	nuru	giraffe	memory30s	l	1
72	10	yalinga	giraffe	memory30s	r	0
61	10	andrea	giraffe	memory60s	r	0
61	10	ashanti	giraffe	memory60s	l	1
60	10	max	giraffe	memory60s	l	1
61	10	nakuru	giraffe	memory60s	r	0
67	10	nuru	giraffe	memory60s	l	1
61	10	yalinga	giraffe	memory60s	r	0
68	10	andrea	giraffe	objperm	l	1
68	10	ashanti	giraffe	objperm	l	1
66	10	max	giraffe	objperm	l	1
68	10	nakuru	giraffe	objperm	l	1
10	10	nuru	giraffe	objperm	l	1
68	10	yalinga	giraffe	objperm	l	1
67	10	andrea	giraffe	olfactory	l	0
67	10	ashanti	giraffe	olfactory	r	1
78	10	max	giraffe	olfactory	l	0
67	10	nakuru	giraffe	olfactory	r	1
70	10	nuru	giraffe	olfactory	r	1
67	10	yalinga	giraffe	olfactory	r	1
65	10	andrea	giraffe	shakeempty	l	0
65	10	ashanti	giraffe	shakeempty	l	0
73	10	max	giraffe	shakeempty	l	0
65	10	nakuru	giraffe	shakeempty	r	1
72	10	nuru	giraffe	shakeempty	r	0
65	10	yalinga	giraffe	shakeempty	l	0
60	10	andrea	giraffe	shakefull	r	1
60	10	ashanti	giraffe	shakefull	r	1
59	10	max	giraffe	shakefull	l	0
60	10	nakuru	giraffe	shakefull	r	1
54	10	nuru	giraffe	shakefull	l	1
60	10	yalinga	giraffe	shakefull	r	1
73	11	andrea	giraffe	memory120s	l	1
73	11	ashanti	giraffe	memory120s	l	1
71	11	max	giraffe	memory120s	l	1
73	11	nakuru	giraffe	memory120s	l	1
73	11	nuru	giraffe	memory120s	l	0
73	11	yalinga	giraffe	memory120s	l	1
76	11	andrea	giraffe	memory30s	r	0
76	11	ashanti	giraffe	memory30s	l	1
74	11	max	giraffe	memory30s	l	1
76	11	nakuru	giraffe	memory30s	l	0
78	11	nuru	giraffe	memory30s	l	0
76	11	yalinga	giraffe	memory30s	l	0
64	11	andrea	giraffe	memory60s	l	1
64	11	ashanti	giraffe	memory60s	l	1
62	11	max	giraffe	memory60s	l	1
64	11	nakuru	giraffe	memory60s	r	0
80	11	nuru	giraffe	memory60s	l	0
64	11	yalinga	giraffe	memory60s	l	1
77	11	andrea	giraffe	objperm	l	0
77	11	ashanti	giraffe	objperm	r	1
75	11	max	giraffe	objperm	l	0
77	11	nakuru	giraffe	objperm	r	1
11	11	nuru	giraffe	objperm	l	0
77	11	yalinga	giraffe	objperm	r	1
80	11	andrea	giraffe	olfactory	r	1
80	11	ashanti	giraffe	olfactory	l	1
81	11	max	giraffe	olfactory	r	0
80	11	nakuru	giraffe	olfactory	r	1
81	11	nuru	giraffe	olfactory	r	1
80	11	yalinga	giraffe	olfactory	l	0
75	11	andrea	giraffe	shakeempty	l	0
75	11	ashanti	giraffe	shakeempty	l	0
76	11	max	giraffe	shakeempty	l	1
75	11	nakuru	giraffe	shakeempty	l	0
77	11	nuru	giraffe	shakeempty	l	0
75	11	yalinga	giraffe	shakeempty	l	0
70	11	andrea	giraffe	shakefull	r	1
70	11	ashanti	giraffe	shakefull	l	0
68	11	max	giraffe	shakefull	l	0
70	11	nakuru	giraffe	shakefull	r	1
63	11	nuru	giraffe	shakefull	r	1
70	11	yalinga	giraffe	shakefull	r	1
83	12	andrea	giraffe	memory120s	r	0
83	12	ashanti	giraffe	memory120s	l	1
83	12	max	giraffe	memory120s	r	0
83	12	nakuru	giraffe	memory120s	r	0
76	12	nuru	giraffe	memory120s	l	1
83	12	yalinga	giraffe	memory120s	l	1
81	12	andrea	giraffe	memory30s	r	1
81	12	ashanti	giraffe	memory30s	r	1
79	12	max	giraffe	memory30s	l	0
81	12	nakuru	giraffe	memory30s	l	1
82	12	nuru	giraffe	memory30s	r	0
81	12	yalinga	giraffe	memory30s	l	1
79	12	andrea	giraffe	memory60s	l	0
79	12	ashanti	giraffe	memory60s	l	0
77	12	max	giraffe	memory60s	l	0
79	12	nakuru	giraffe	memory60s	r	1
83	12	nuru	giraffe	memory60s	l	1
79	12	yalinga	giraffe	memory60s	r	1
82	12	andrea	giraffe	objperm	r	0
82	12	ashanti	giraffe	objperm	r	0
80	12	max	giraffe	objperm	l	1
82	12	nakuru	giraffe	objperm	r	0
12	12	nuru	giraffe	objperm	l	0
82	12	yalinga	giraffe	objperm	l	1
84	12	andrea	giraffe	olfactory	r	0
84	12	ashanti	giraffe	olfactory	r	1
82	12	max	giraffe	olfactory	r	0
84	12	nakuru	giraffe	olfactory	l	1
84	12	nuru	giraffe	olfactory	r	0
84	12	yalinga	giraffe	olfactory	l	1
78	12	andrea	giraffe	shakeempty	r	0
78	12	ashanti	giraffe	shakeempty	r	1
84	12	max	giraffe	shakeempty	l	0
78	12	nakuru	giraffe	shakeempty	r	0
79	12	nuru	giraffe	shakeempty	r	0
78	12	yalinga	giraffe	shakeempty	r	0
74	12	andrea	giraffe	shakefull	l	1
74	12	ashanti	giraffe	shakefull	l	1
72	12	max	giraffe	shakefull	l	1
74	12	nakuru	giraffe	shakefull	l	1
74	12	nuru	giraffe	shakefull	l	1
74	12	yalinga	giraffe	shakefull	l	1
